# Supplementary material for: Treatment with a Cholecystokinin Receptor Antagonist, Proglumide, Improves Efficacy of Immune Checkpoint Antibodies in Hepatocellular Carcinoma
Source: Int J Mol Sci. 2023 Feb 11;24(4):3625. doi: 10.3390/ijms24043625 (PMC9965856; doi:10.3390/ijms24043625)
Supplement: Supplementary file 1 [file ijms-24-03625-s001.zip]

Archive with 1 entries (1 files):
- ijms-2078580-supplementary.pdf
